# Supplementary material for: Extraction of Cannabinoids and Terpenes from Hemp Flowers and Leaves (Cannabis sativa L., Futura 75): Chemical Profiling and Evaluation of Anticancer Properties
Source: Molecules. 2025 Mar 15;30(6):1325. doi: 10.3390/molecules30061325 (PMC11946255; doi:10.3390/molecules30061325)
Supplement: Supplementary file 1 [file molecules-30-01325-s001.zip]

Archive with 1 entries (1 files):
- molecules-3496589-supplementary.pdf
